# Supplementary material for: Integrated miRNA-mRNA spatial signature for oral squamous cell carcinoma: a prospective profiling study of Narrow Band Imaging guided resection
Source: Sci Rep. 2018 Jan 16;8:823. doi: 10.1038/s41598-018-19341-x (PMC5770416; doi:10.1038/s41598-018-19341-x)
Supplement: Supplementary file 1 — Supplementary Information [file 41598_2018_19341_MOESM1_ESM.xlsx]

## Sheet: Table S1
Table S1 miRNA-mRNA Spatial Interactome
miRNA	Gene	Correlation	FDR	stability
hsa-let-7a	CLPB	-0.999969	0.00673362	0.5
hsa-let-7b	PER1	0.999067	0.0275076	0.61
hsa-let-7b	NXT2	-0.999893	0.0275076	0.61
hsa-let-7c	DHX9	-0.99798	0.0489486	0.89
hsa-let-7c	SUPT16H	-0.997046	0.0489486	1
hsa-miR-100	DCBLD1	-0.99996	0.0356028	1
hsa-miR-100	MMP13	-0.999859	0.0356028	1
hsa-miR-100	ALG3	-0.999892	0.0356028	0.83
hsa-miR-101	AP1S3	-0.997495	0.0450746	0.61
hsa-miR-101	E2F3	-0.998875	0.0345211	0.5
hsa-miR-101	LIFR	0.999924	0.0190122	0.94
hsa-miR-101	AP3M1	0.99969	0.0211258	0.61
hsa-miR-101	USP25	0.999987	0.0190122	0.67
hsa-miR-103a	PAG1	1	0.000562239	0.83
hsa-miR-103a	GATAD2A	-0.999085	0.0272366	0.61
hsa-miR-106b	MAT2A	0.999634	0.0222495	0.56
hsa-miR-106b	LIMK1	0.99979	0.0222495	0.67
hsa-miR-106b	TTPAL	0.999389	0.0222495	0.56
hsa-miR-106b	OSTM1	0.999614	0.0222495	0.61
hsa-miR-125b	PLEKHA8	-0.999976	0.00587106	0.89	*
hsa-miR-125b	MMAB	1	0.00401025	0.61
hsa-miR-126	VEGFA	-0.999372	0.0434073	0.67
hsa-miR-126	IRS1	-0.999522	0.0434073	0.5
hsa-miR-130b	CBFB	0.999621	0.0262779	0.72
hsa-miR-130b	PPP1R9A	-0.998879	0.0301399	0.5
hsa-miR-130b	KLF9	-0.999037	0.0301399	0.78
hsa-miR-132	TMEM47	-1	0.000432839	0.67
hsa-miR-132	TFPI	-1	8.11e-05	0.67
hsa-miR-145	SERPINE1	-0.999518	0.0197705	0.83
hsa-miR-145	MMP12	-0.999743	0.0197705	0.78
hsa-miR-145	MDM2	-0.99967	0.0197705	0.72
hsa-miR-145	ADAM17	-0.999972	0.0142885	0.83
hsa-miR-145	VEGFA	-0.999985	0.0142885	0.67
hsa-miR-17	EIF4G3	0.999911	0.0196058	0.72
hsa-miR-17	OPTN	-0.999789	0.0196058	0.78
hsa-miR-17	KDM4A	0.998184	0.038374	0.56	*
hsa-miR-17	HSPB2	-0.999862	0.0196058	0.83
hsa-miR-17	DNAJC27	-0.99994	0.0196058	0.67
hsa-miR-17	ENPP5	-0.998348	0.038374	0.78
hsa-miR-181a	S100A1	-0.999415	0.0435404	1	*
hsa-miR-182	PDCD4	-0.999917	0.00821019	1
hsa-miR-182	ATP13A3	0.999952	0.00821019	0.94
hsa-miR-183	CSNK2A1	0.999923	0.00790557	0.67
hsa-miR-183	TRAF4	0.999964	0.00790557	0.94
hsa-miR-18a	HMGA1	0.999609	0.0237984	0.78	*
hsa-miR-18a	NFIC	-0.999999	0.00375501	0.61
hsa-miR-18a	VPS37A	-0.999301	0.0237984	0.5
hsa-miR-18a	RBPJ	0.999376	0.0237984	0.78
hsa-miR-18b	COX7B	-0.999954	0.00612205	1
hsa-miR-196a	HOXB7	0.999987	0.00319273	1
hsa-miR-196b	RRP1B	0.999916	0.00823648	1
hsa-miR-196b	SLC6A15	0.999988	0.00623122	1
hsa-miR-19a	TLR2	0.999107	0.0295645	1
hsa-miR-19a	ARIH2	0.998922	0.0295645	1
hsa-miR-204	SERPINE1	-0.999617	0.0233403	0.72	*
hsa-miR-204	MEIS1	0.999742	0.0289351	0.78	*
hsa-miR-204	AP1S1	-0.999892	0.0233403	0.61	*
hsa-miR-204	IL11	-0.999993	0.0179927	0.94	*
hsa-miR-204	PLAUR	-0.999577	0.030873	0.67	*
hsa-miR-204	COL5A3	-0.999984	0.0179927	0.72	*
hsa-miR-218	PTPN11	-0.998841	0.040878	0.94
hsa-miR-218	RICTOR	-0.999294	0.040878	0.89
hsa-miR-221	AMOT	-0.999999	0.00197049	0.67
hsa-miR-221	TUB	-0.999882	0.00979112	1
hsa-miR-23b	SPEN	-0.999919	0.0148901	0.61	*
hsa-miR-23b	CDCA8	-0.999726	0.0148901	0.83
hsa-miR-25	PCDH7	0.999461	0.0250281	0.5
hsa-miR-25	ELF4	0.999227	0.0250281	0.5
hsa-miR-26a	ELOVL6	0.999851	0.0109764	0.78
hsa-miR-26a	MYH10	-0.999922	0.0109764	0.83
hsa-miR-26a	ZNF506	0.999908	0.0109764	0.56
hsa-miR-26b	RNF24	-0.999999	0.00207003	0.5	*
hsa-miR-26b	COPZ2	-0.999798	0.0127981	0.61
hsa-miR-29c	TMTC3	-0.999926	0.0243553	0.72
hsa-miR-29c	BCL2	0.99969	0.0243553	0.94
hsa-miR-29c	VEGFA	-0.999985	0.0243553	0.83
hsa-miR-29c	COL4A2	-0.999838	0.0243553	0.89
hsa-miR-29c	PPP1R14C	-0.999336	0.0243553	1
hsa-miR-30b	B3GNT5	-0.999991	0.00531093	0.83
hsa-miR-30b	SKIL	-0.999936	0.00720795	0.61
hsa-miR-30c	SCD5	-1	0.000858707	0.56
hsa-miR-31	ETS1	0.999689	0.0158719	0.5
hsa-miR-31	ICAM1	0.999761	0.0158719	0.5
hsa-miR-363	PDPN	-0.999997	0.00164619	1
hsa-miR-424	SMURF1	0.999789	0.0258114	0.72
hsa-miR-424	APBB2	0.999178	0.0258114	0.89
hsa-miR-503	CCNE2	0.999454	0.0369773	0.61
hsa-miR-503	MCM7	0.999051	0.0369773	0.94
hsa-miR-503	VEGFA	0.998052	0.0397436	0.83
hsa-miR-744	TCOF1	0.999995	0.00321688	0.67
hsa-miR-744	PLEKHG2	0.999987	0.00321688	0.56
hsa-miR-93	KIAA1147	-0.999996	0.00343757	0.61
hsa-miR-96	ITPR3	0.999906	0.00874324	0.72
hsa-miR-96	SLAIN1	-0.999989	0.00558182	0.83	*
hsa-miR-96	REEP3	0.999978	0.00558182	0.83
hsa-miR-96	FAM105B	0.999999	0.00351681	0.5
hsa-miR-98	IL6R	0.999929	0.0101184	0.56
hsa-miR-98	SNX5	0.99999	0.0101184	0.61
hsa-miR-99a	TYMS	-0.999987	0.0032811	0.78
hsa-miR-99a	SPIRE1	-0.999992	0.0032811	0.89
Genes in bold are upregulated in tumour
*Interactions unique to spatial correlation analysis
